# Supplementary material for: Hsa_circ_0057105 modulates a balance of epithelial‐mesenchymal transition and ferroptosis vulnerability in renal cell carcinoma
Source: Clin Transl Med. 2023 Jul 26;13(8):e1339. doi: 10.1002/ctm2.1339 (PMC10372385; doi:10.1002/ctm2.1339)
Supplement: Supplementary file 3 — Supporting Information [file CTM2-13-e1339-s003.xlsx]

## Sheet: Table S1
Table S1. Significantly-expressed circRNAs in the circRNA-seq
Detailed information of 212 differentially expressed circRNAs (>2-fold change, p <0.05) with circBase annotation.
circRNA	Gene symbol	N30694710	N30695021	N30697999	N30698963	N30699785	T30694710	T30695021	T30697999	T30698963	T30699785	Log2 fold change	P value
hsa_circ:chr15:101906401-101910728	PCSK6	7.8439	1.44831	4.70065	6.03697	4.39457	379.893	54.6613	6.86604	32.5539	183.093	4.71878	6e-07
hsa_circ:chr22:47022648-47033857	GRAMD4	17.2566	23.1729	15.2771	30.1849	21.9728	278.588	699.434	181.686	130.216	290.842	3.87812	1.75e-22
hsa_circ:chr8:128902835-128903244	PVT1	20.3941	13.7589	22.3281	65.4005	7.69049	405.219	145.507	151.053	191.337	290.032	3.16364	1.53e-13
hsa_circ:chr19:48229069-48229481	EHD2	9.41268	5.06907	4.70065	9.05546	12.0851	101.305	46.1927	46.4778	13.2873	116.661	2.944	3e-09
hsa_circ:chr5:145144494-145205763	PRELID2	12.5502	8.68984	7.05098	6.03697	3.29592	75.9786	38.4939	61.2662	39.1975	59.1406	2.75387	6.24e-12
hsa_circ:chr5:145176005-145205763	PRELID2	36.0819	13.7589	32.9046	24.1479	6.59185	101.305	97.0046	252.987	128.887	161.219	2.73037	1.89e-12
hsa_circ:chr7:148543562-148544397	EZH2	1.56878	7.96568	2.35033	10.0616	2.19728	33.7683	27.3307	14.7884	27.9033	33.216	2.43156	2.28e-06
hsa_circ:chr16:31308835-31309275	ITGAM	6.27512	0.724153	2.35033	12.0739	3.29592	75.9786	14.6277	7.92236	38.5332	17.8232	2.42731	8.72e-05
hsa_circ:chr15:94983405-95001475	MCTP2	2.35317	2.17246	10.5765	6.03697	1.09864	42.2103	20.0168	20.5981	8.63675	31.5957	2.38714	2.58e-05
hsa_circ:chr2:173433469-173460751	PDK1	2.35317	1.44831	5.87581	12.0739	4.39457	25.3262	30.0252	22.7108	25.9102	21.8739	2.32563	3.8e-06
hsa_circ:chr5:145197457-145205763	PRELID2	47.0634	28.9661	28.2039	32.1972	13.1837	50.6524	130.109	220.241	118.921	204.157	2.31718	1.26e-10
hsa_circ:chr21:37619815-37620866	DOPEY2	87.0673	75.3119	111.64	187.146	116.456	1823.49	287.549	88.2022	411.242	207.397	2.27304	0.00196176
hsa_circ:chr10:133784142-133787447	BNIP3	7.05951	5.79322	7.05098	1.00616	6.59185	8.44207	27.3307	47.006	13.2873	18.6334	2.17553	4.46e-05
hsa_circ:chr11:7437273-7441866	SYT9	2.35317	1.44831	5.87581	2.01232	1.09864	16.8841	1.92469	6.33788	1.9931	31.5957	2.13095	0.00899103
hsa_circ:chr10:95140976-95148911	MYOF	40.0039	15.2072	25.8536	23.1417	6.59185	151.957	99.3142	67.0759	59.1285	110.99	2.06943	8.1e-08
hsa_circ:chr18:8718422-8720494	MTCL1	58.0448	63.7255	49.3568	67.4129	26.3674	244.82	155.13	160.032	219.241	336.21	2.05776	2.55e-11
hsa_circ:chr10:26789748-26792203	APBB1IP	6.27512	6.51738	12.9268	32.1972	7.69049	67.5365	52.7366	55.4565	50.4918	46.1783	2.04162	1.07e-06
hsa_circ:chr12:129299320-129299615	SLC15A4	38.4351	19.5521	38.7804	73.4498	47.2416	118.189	105.473	157.391	146.16	323.248	1.99295	5.34e-08
hsa_circ:chr4:72205087-72222904	SLC4A4	7.05951	10.8623	10.5765	8.0493	5.49321	16.8841	17.3222	50.7031	13.9517	59.1406	1.97196	5.59e-05
hsa_circ:chr8:26439485-26441499	DPYSL2	7.8439	3.62077	14.102	9.05546	8.78913	42.2103	17.3222	48.5904	16.6091	45.3682	1.95612	2.94e-05
hsa_circ:chr7:98988516-98988876	ARPC1B	7.8439	8.68984	1.17516	10.0616	10.9864	101.305	24.6361	6.33788	34.547	12.1522	1.91885	0.00101302
hsa_circ:chr3:171830242-171851336	FNDC3B	10.9815	11.5864	10.5765	11.0678	16.4796	177.283	10.3933	31.6894	13.2873	21.8739	1.90028	0.0119113
hsa_circ:chr2:121043450-121047333	RALB	0.78439	1.44831	3.52549	3.01849	4.39457	8.44207	6.9289	10.035	9.96548	9.72175	1.85647	0.00542786
hsa_circ:chr16:87782279-87795646	KLHDC4	7.05951	9.41399	17.6274	3.01849	20.8742	8.44207	90.4606	26.4079	16.6091	51.0392	1.85465	0.000469989
hsa_circ:chr16:31373157-31374074	ITGAX	3.92195	7.24153	5.87581	46.2835	13.1837	59.0945	33.4897	13.7321	156.79	12.1522	1.84757	0.0400199
hsa_circ:chr2:121036194-121047333	RALB	4.70634	3.62077	3.52549	3.01849	3.29592	16.8841	16.5524	10.035	8.63675	16.2029	1.84201	0.000966886
hsa_circ:chr2:70033517-70039841	ANXA4	3.13756	6.51738	5.87581	5.03081	2.19728	33.7683	11.1632	12.6758	16.6091	20.2536	1.84082	0.000422206
hsa_circ:chr10:7409611-7423911	SFMBT2	9.41268	7.96568	24.6784	31.191	5.49321	16.8841	85.0715	30.105	127.558	12.1522	1.83177	0.0154367
hsa_circ:chr19:19750894-19751380	GMIP	15.6878	7.24153	23.5033	67.4129	4.39457	118.189	117.406	31.1613	116.264	31.5957	1.79841	0.0175371
hsa_circ:chr8:48320423-48353104	SPIDR	25.8849	14.4831	16.4523	26.1602	8.78913	151.957	44.6529	44.3652	43.1837	71.2928	1.77846	7.86e-06
hsa_circ:chr12:110922883-110925748	FAM216A	5.49073	5.79322	2.35033	9.05546	4.39457	16.8841	16.5524	16.3729	15.9448	25.1145	1.73485	0.000368334
hsa_circ:chr4:7870349-7873807	AFAP1	4.70634	1.44831	4.70065	1.00616	2.19728	25.3262	8.46865	12.1476	2.65746	7.29131	1.69019	0.0147596
hsa_circ:chr16:29847025-29848279	MVP	2.35317	3.62077	3.52549	8.0493	1.09864	25.3262	6.15902	11.6195	14.616	11.342	1.6794	0.005183
hsa_circ:chr7:158528194-158531812	ESYT2	2.35317	5.06907	3.52549	8.0493	8.78913	33.7683	7.69878	16.901	5.97929	33.216	1.66687	0.00421309
hsa_circ:chr15:94899366-94945248	MCTP2	13.3346	5.79322	12.9268	9.05546	10.9864	8.44207	23.4813	42.7807	37.2045	34.0261	1.63059	8.47e-05
hsa_circ:chr5:172359439-172362313	ERGIC1	13.3346	4.34492	12.9268	3.01849	4.39457	67.5365	8.08371	26.4079	13.2873	25.1145	1.61853	0.00330417
hsa_circ:chr22:29120965-29121355	CHEK2	2.35317	0.724153	3.52549	4.02465	1.09864	16.8841	3.07951	3.6971	8.63675	9.72175	1.59284	0.0341076
hsa_circ:chr12:6839568-6839986	COPS7A	1.56878	8.68984	2.35033	4.02465	2.19728	33.7683	10.7783	0.528157	20.5953	4.05073	1.57526	0.0376009
hsa_circ:chr21:34793787-34805178	IFNGR2	6.27512	9.41399	8.22614	8.0493	2.19728	42.2103	20.4018	8.97867	39.1975	0.810146	1.55576	0.0141713
hsa_circ:chr16:11857334-11859541	ZC3H7A	4.70634	6.51738	4.70065	2.01232	4.39457	8.44207	13.8578	11.6195	3.98619	25.9247	1.55567	0.00970679
hsa_circ:chr20:398170-398574	RBCK1	1.56878	3.62077	5.87581	3.01849	5.49321	33.7683	5.0042	7.3942	8.63675	17.0131	1.55495	0.0127668
hsa_circ:chr12:56824665-56826305	TIMELESS	5.49073	0.724153	3.52549	3.01849	6.59185	42.2103	11.1632	2.64079	11.9586	7.29131	1.55489	0.0214
hsa_circ:chr6:160103506-160109274	SOD2	29.0224	7.96568	28.2039	35.2157	14.2823	84.4207	75.8329	39.6118	90.3537	47.7986	1.53551	8.63e-05
hsa_circ:chr3:142455221-142467302	TRPC1	72.9483	58.6564	66.9843	63.3882	64.8199	33.7683	209.792	436.786	62.4503	175.802	1.53206	0.00034091
hsa_circ:chr4:107114766-107133992	TBCK	14.9034	11.5864	14.102	11.0678	25.2688	16.8841	25.021	45.9497	39.1975	77.774	1.50782	0.000230757
hsa_circ:chr19:52579297-52592255	ZNF841	27.4536	10.8623	12.9268	21.1294	9.88777	33.7683	39.6487	50.7031	45.8412	58.3305	1.50349	3.83e-05
hsa_circ:chr1:215759838-215768813	KCTD3	18.8254	21.7246	28.2039	22.1356	19.7755	135.073	39.2638	49.1186	43.8481	77.774	1.48058	3.37e-05
hsa_circ:chr10:7318854-7423911	SFMBT2	6.27512	3.62077	9.4013	20.1232	12.0851	42.2103	34.6445	13.7321	51.8205	4.86087	1.47527	0.00803187
hsa_circ:chr8:25265499-25266456	DOCK5	19.6097	10.8623	12.9268	23.1417	16.4796	33.7683	37.724	46.4778	33.8826	71.2928	1.46621	5.9e-05
hsa_circ:chr3:133341935-133343019	TOPBP1	4.70634	8.68984	2.35033	7.04313	6.59185	25.3262	15.7825	10.5631	18.6022	18.6334	1.46321	0.00284194
hsa_circ:chr5:38991051-39003724	RICTOR	80.7921	72.4153	59.9333	55.3389	80.2008	109.747	118.561	259.853	246.48	196.865	1.45208	5.96e-07
hsa_circ:chr16:66642212-66643906	CMTM3	10.9815	7.96568	15.2771	35.2157	5.49321	50.6524	70.4438	5.80973	53.8136	22.6841	1.42327	0.00993714
hsa_circ:chr17:79813018-79813462	P4HB	7.8439	8.68984	12.9268	23.1417	8.78913	92.8627	23.8662	31.6894	21.9241	25.1145	1.41767	0.00155565
hsa_circ:chr15:90760671-90763123	SEMA4B	8.62829	14.4831	9.4013	33.2033	8.78913	42.2103	51.1969	8.97867	81.7169	12.9623	1.39707	0.0101657
hsa_circ:chr1:203676137-203677232	ATP2B4	29.0224	21.7246	23.5033	16.0986	8.78913	16.8841	102.394	23.7671	57.1354	45.3682	1.39129	0.00134884
hsa_circ:chr2:242265408-242275513	44806	1.56878	2.89661	7.05098	5.03081	4.39457	16.8841	9.23853	11.0913	11.2942	8.9116	1.39026	0.0151536
hsa_circ:chr3:171969050-172025291	FNDC3B	3.92195	8.68984	2.35033	1.00616	4.39457	42.2103	3.84939	16.901	5.31492	5.67102	1.38708	0.0437038
hsa_circ:chr5:142434004-142437312	ARHGAP26	21.1785	29.6903	51.7072	87.5361	35.1565	50.6524	66.5944	149.468	130.88	166.89	1.37791	0.00038692
hsa_circ:chr8:142161718-142166069	DENND3	7.8439	2.89661	2.35033	4.02465	3.29592	8.44207	9.23853	3.16894	15.9448	16.2029	1.37671	0.0294076
hsa_circ:chr12:32458631-32459056	BICD1	5.49073	6.51738	10.5765	40.2465	4.39457	42.2103	45.8077	34.8584	28.5677	24.3044	1.37487	0.00673599
hsa_circ:chr1:28116073-28120143	STX12	3.13756	2.89661	5.87581	5.03081	5.49321	8.44207	6.15902	15.3166	16.6091	8.10146	1.36613	0.0186539
hsa_circ:chr17:1451590-1456443	PITPNA	9.41268	4.34492	4.70065	7.04313	5.49321	59.0945	9.62347	3.16894	5.97929	26.7348	1.36399	0.0304185
hsa_circ:chr21:37619815-37623582	DOPEY2	7.05951	11.5864	8.22614	17.1048	18.6769	33.7683	44.6529	7.92236	59.1285	14.5826	1.35598	0.00760249
hsa_circ:chr19:14513409-14515374	ADGRE5	6.27512	7.96568	1.17516	18.1109	5.49321	25.3262	36.9541	4.75341	24.5815	10.5319	1.34732	0.0233495
hsa_circ:chr3:130881252-130889731	NEK11	6.27512	5.06907	1.17516	5.03081	8.78913	16.8841	15.0126	12.1476	7.97238	17.8232	1.3428	0.0119212
hsa_circ:chr8:131370263-131374017	ASAP1	32.16	32.5869	36.43	39.2403	25.2688	33.7683	58.8956	73.942	105.634	123.952	1.33371	3.58e-05
hsa_circ:chr19:17212470-17213367	MYO9B	68.2419	33.311	37.6052	50.3081	17.5783	185.725	125.49	64.4352	116.928	53.4696	1.32295	0.000448435
hsa_circ:chr5:167915607-167921655	RARS	109.815	71.6912	101.064	112.69	72.5103	67.5365	150.126	320.591	253.788	332.16	1.30846	7.36e-05
hsa_circ:chr16:53913756-53922863	FTO	5.49073	4.34492	14.102	8.0493	4.39457	16.8841	5.77408	10.035	19.931	36.4566	1.30656	0.0202594
hsa_circ:chr9:127064215-127089724	NEK6	8.62829	12.3106	22.3281	10.0616	28.5647	67.5365	34.6445	42.7807	30.5608	38.887	1.30609	0.000763041
hsa_circ:chr16:85667520-85667738	GSE1	65.8887	65.1738	69.3346	134.826	71.4117	506.524	148.971	84.5051	207.282	105.319	1.2966	0.00109913
hsa_circ:chr1:150464887-150469384	TARS2	19.6097	26.7937	30.5542	28.1725	24.1701	50.6524	42.3433	61.7944	64.4434	91.5465	1.29517	4.75e-05
hsa_circ:chr2:32735593-32738221	BIRC6	5.49073	5.06907	3.52549	5.03081	5.49321	16.8841	12.703	12.6758	7.97238	13.7725	1.28837	0.0133086
hsa_circ:chr21:46275125-46281186	PTTG1IP	164.722	94.864	209.179	182.115	91.1873	379.893	294.478	598.93	240.5	285.171	1.27723	5.51e-05
hsa_circ:chr5:68470704-68471364	CCNB1	19.6097	17.3797	15.2771	19.1171	16.4796	67.5365	52.7366	21.6544	33.2183	52.6595	1.27394	0.000481456
hsa_circ:chr1:231930988-231954263	DISC1,TSNAX-DISC1;DISC1,DISC2,TSNAX-DISC1	55.6917	58.6564	56.4078	145.893	52.7348	25.3262	135.883	156.863	197.316	347.552	1.26896	0.00210077
hsa_circ:chr3:171830242-171944737	FNDC3B	11.7658	8.68984	19.9778	21.1294	10.9864	118.189	16.1674	30.105	33.2183	15.3928	1.26723	0.00914486
hsa_circ:chr11:36248635-36248980	LDLRAD3	76.8702	54.3115	78.7359	151.93	24.1701	177.283	144.352	114.082	188.68	296.513	1.25526	0.000981442
hsa_circ:chr1:155874102-155874595	RIT1	36.8663	47.7941	19.9778	35.2157	40.6497	16.8841	60.0504	118.835	90.3537	116.661	1.24377	0.000420833
hsa_circ:chr1:94360170-94367225	GCLM	10.1971	10.1381	16.4523	13.0801	17.5783	42.2103	46.1927	27.9923	20.5953	25.9247	1.24165	0.00139164
hsa_circ:chr21:34804484-34805178	IFNGR2	49.4166	38.3801	32.9046	77.4745	45.0443	143.515	124.335	68.1323	150.147	99.6479	1.24014	7.58e-05
hsa_circ:chr8:29959414-29962002	LEPROTL1	23.5317	23.1729	23.5033	49.3019	15.381	8.44207	61.2053	54.9283	45.1768	128.003	1.23999	0.00297697
hsa_circ:chr8:26248759-26265892	BNIP3L	19.6097	11.5864	28.2039	13.0801	14.2823	67.5365	19.2469	53.872	30.5608	46.9884	1.23783	0.00194868
hsa_circ:chr3:138413628-138417937	PIK3CB	9.41268	5.79322	4.70065	5.03081	6.59185	8.44207	18.0921	13.2039	5.31492	25.9247	1.23639	0.0217415
hsa_circ:chr19:11015627-11019883	CARM1	10.1971	2.89661	4.70065	6.03697	9.88777	50.6524	11.1632	6.86604	10.6298	21.8739	1.23147	0.0270622
hsa_circ:chr15:78337242-78346529	TBC1D2B	18.041	7.96568	17.6274	17.1048	19.7755	33.7683	48.5023	28.5205	50.4918	21.8739	1.22218	0.00160963
hsa_circ:chr15:101775287-101775782	CHSY1	36.0819	39.8284	44.6562	59.3636	29.6633	92.8627	158.21	50.7031	126.894	55.9001	1.21924	0.000585143
hsa_circ:chr6:42902213-42903408	CNPY3,CNPY3-GNMT	4.70634	2.17246	4.70065	19.1171	8.78913	16.8841	28.1005	6.33788	29.2321	8.9116	1.21849	0.0396367
hsa_circ:chr2:172782047-172809519	HAT1	25.8849	23.8971	9.4013	29.1787	23.0715	42.2103	52.3517	41.7244	63.7791	55.9001	1.21679	0.000273521
hsa_circ:chr2:224749365-224760347	WDFY1	18.041	1.44831	10.5765	9.05546	3.29592	16.8841	20.4018	17.4292	22.5884	18.6334	1.19856	0.0206672
hsa_circ:chr12:46622936-46637097	SLC38A1	43.1414	65.8979	62.2836	98.6039	29.6633	92.8627	158.595	164.785	118.921	132.864	1.19045	0.000145414
hsa_circ:chr1:231506308-231509845	EGLN1	24.3161	21.7246	24.6784	22.1356	23.0715	59.0945	39.2638	52.8157	13.2873	102.078	1.18038	0.00494325
hsa_circ:chr1:235993526-235996967	LYST	8.62829	7.96568	17.6274	26.1602	7.69049	25.3262	35.0294	10.035	58.4641	20.2536	1.17011	0.0183375
hsa_circ:chr5:171482592-171484477	STK10	3.92195	9.41399	4.70065	36.2218	18.6769	16.8841	45.4228	16.901	57.1354	18.6334	1.16191	0.0317931
hsa_circ:chr16:29845054-29845387	MVP	18.8254	29.6903	30.5542	48.2958	35.1565	143.515	48.5023	63.907	55.8067	82.6349	1.15543	0.000744616
hsa_circ:chr9:117399270-117401006	TMEM268	4.70634	5.06907	7.05098	11.0678	5.49321	25.3262	6.54396	5.28157	15.9448	28.3551	1.15411	0.0411583
hsa_circ:chr11:63426233-63426724	ATL3	16.4722	4.34492	8.22614	9.05546	7.69049	8.44207	20.7867	20.5981	22.5884	21.8739	1.15147	0.0108392
hsa_circ:chr18:29691717-29693823	ENSG00000263917.1,RNF138	14.119	15.2072	10.5765	35.2157	10.9864	25.3262	63.5149	20.5981	49.163	25.1145	1.14871	0.00878416
hsa_circ:chr7:148851037-148851432	ZNF398	17.2566	21.0004	2.35033	22.1356	10.9864	25.3262	36.1842	14.7884	47.8343	36.4566	1.13198	0.0132852
hsa_circ:chr15:102248996-102255166	TARSL2	10.9815	5.06907	7.05098	3.01849	5.49321	8.44207	6.9289	23.2389	9.30111	18.6334	1.13071	0.0405914
hsa_circ:chr19:18285850-18286507	IFI30	27.4536	23.1729	15.2771	45.2773	18.6769	42.2103	91.6154	14.2602	98.9904	30.7855	1.12473	0.0151637
hsa_circ:chr12:109046048-109048186	CORO1C	265.124	196.245	273.813	354.169	240.603	422.103	516.973	572.522	685.625	659.459	1.11659	3.74e-06
hsa_circ:chr15:94841430-94841959	MCTP2	10.1971	17.3797	8.22614	26.1602	7.69049	42.2103	66.5944	10.5631	21.2597	14.5826	1.1053	0.0318443
hsa_circ:chr10:31661947-31676727	ZEB1	13.3346	9.41399	14.102	16.0986	18.6769	8.44207	28.8704	35.3865	31.8895	33.216	1.10165	0.00339986
hsa_circ:chr8:22054193-22054933	BMP1	24.3161	16.6555	35.2549	24.1479	10.9864	25.3262	43.4981	16.901	84.3744	56.7102	1.08976	0.0110056
hsa_circ:chr2:168994598-168997268	STK39	13.3346	4.34492	10.5765	16.0986	10.9864	25.3262	36.9541	15.3166	10.6298	28.3551	1.07595	0.0219523
hsa_circ:chr5:138979957-138994551	UBE2D2	94.9112	89.0708	78.7359	89.5484	109.864	42.2103	158.21	252.987	204.624	271.399	1.0683	0.000627209
hsa_circ:chr12:102301964-102308010	DRAM1	8.62829	5.06907	8.22614	10.0616	18.6769	8.44207	9.62347	30.105	18.6022	30.7855	1.06522	0.0295499
hsa_circ:chr1:78324623-78329713	MIGA1	3.13756	10.1381	9.4013	11.0678	7.69049	42.2103	13.0879	20.07	15.9448	11.342	1.06205	0.0266968
hsa_circ:chr1:22041882-22048257	USP48	21.1785	6.51738	15.2771	11.0678	7.69049	33.7683	20.0168	36.4428	11.2942	31.5957	1.0514	0.020154
hsa_circ:chr9:74309425-74313120	TMEM2	8.62829	5.79322	7.05098	9.05546	5.49321	16.8841	22.7114	3.6971	13.9517	18.6334	1.0504	0.0486275
hsa_circ:chr8:131164982-131193126	ASAP1	68.2419	39.1043	62.2836	100.616	45.0443	92.8627	147.047	78.1672	217.912	102.078	1.04548	0.00215784
hsa_circ:chr12:70671912-70713144	CNOT2	10.1971	20.2763	17.6274	13.0801	20.8742	67.5365	42.3433	19.0137	39.8619	18.6334	1.04067	0.0103809
hsa_circ:chr5:180668492-180669345	RACK1	7.8439	10.8623	5.87581	10.0616	2.19728	8.44207	19.2469	6.86604	13.9517	24.3044	1.03725	0.0496941
hsa_circ:chr16:53878067-53922863	FTO	27.4536	26.0695	27.0287	14.0863	31.8606	67.5365	45.0378	44.3652	69.094	42.1276	1.03246	0.001494
hsa_circ:chr19:45528587-45528995	RELB	4.70634	8.68984	8.22614	20.1232	15.381	75.9786	14.6277	15.8447	21.9241	17.8232	1.03098	0.0370541
hsa_circ:chr5:72370569-72373320	FCHO2	276.105	220.867	305.542	335.052	225.222	244.82	545.073	566.184	905.53	481.227	1.02932	0.000485991
hsa_circ:chr6:87925621-87928449	ZNF292	327.875	283.868	326.695	263.614	275.759	194.167	458.847	446.821	470.371	1415.32	1.0279	0.00587659
hsa_circ:chr1:1735858-1737977	GNB1	9.41268	3.62077	14.102	28.1725	15.381	25.3262	21.1716	20.5981	31.2252	40.5073	1.00492	0.0279846
hsa_circ:chr13:26911704-26928017	CDK8	29.8068	37.656	22.3281	26.1602	49.4389	25.3262	11.1632	11.0913	31.2252	10.5319	-1.00182	0.0154302
hsa_circ:chrX:47705504-47755339	ZNF81	143.543	147.003	123.392	78.4806	236.208	101.305	67.7492	68.1323	72.4158	68.0522	-1.00557	0.000722271
hsa_circ:chr20:62559688-62562375	DNAJC5	31.3756	21.0004	24.6784	20.1232	30.762	8.44207	18.0921	11.6195	20.5953	0.810146	-1.01261	0.0381325
hsa_circ:chr3:67546222-67559327	SUCLG2	138.053	162.21	164.523	143.881	148.317	25.3262	104.318	83.977	77.0664	55.0899	-1.0142	0.000220487
hsa_circ:chr12:112371690-112381173	TMEM116	85.4985	141.934	119.867	81.4991	124.146	42.2103	47.3475	56.5128	42.5194	77.774	-1.01959	0.00039036
hsa_circ:chr13:42439872-42461497	VWA8	21.9629	24.6212	28.2039	24.1479	27.466	25.3262	14.6277	8.97867	7.97238	15.3928	-1.02008	0.00846192
hsa_circ:chr18:9931807-9937063	VAPA	130.993	96.3124	85.7869	52.3204	80.2008	16.8841	49.2722	68.6604	35.2114	33.216	-1.02191	0.00233805
hsa_circ:chr10:909683-931700	LARP4B	25.1005	19.5521	18.8026	12.0739	24.1701	8.44207	12.318	5.28157	11.2942	10.5319	-1.02941	0.0170467
hsa_circ:chr13:42385361-42393522	VWA8	105.893	115.864	72.8601	60.3697	142.823	16.8841	40.8035	59.6817	50.4918	57.5203	-1.03314	0.00104633
hsa_circ:chr14:31404369-31425448	STRN3	18.8254	34.7593	23.5033	26.1602	34.0579	16.8841	11.5482	21.6544	13.9517	4.86087	-1.03622	0.0128134
hsa_circ:chr4:40892381-40947087	APBB2	43.9258	70.2428	59.9333	40.2465	43.9457	75.9786	15.3976	21.6544	25.2459	21.8739	-1.03716	0.0054809
hsa_circ:chr22:46096162-46136418	ATXN10	96.4799	98.4848	76.3856	73.4498	96.6805	16.8841	30.0252	40.6681	41.1906	70.4827	-1.0488	0.000641565
hsa_circ:chr6:57058640-57075243	RAB23	19.6097	7.24153	17.6274	26.1602	6.59185	8.44207	4.23433	8.45051	11.2942	5.67102	-1.05569	0.0447237
hsa_circ:chr10:128768966-128788867	DOCK1	181.194	108.623	118.691	87.5361	141.725	25.3262	59.2806	57.5691	52.4849	93.1668	-1.05773	0.000457336
hsa_circ:chr3:149563798-149629870	RNF13	24.3161	31.1386	30.5542	14.0863	28.5647	16.8841	13.0879	3.6971	28.5677	2.43044	-1.05912	0.0439103
hsa_circ:chr11:33307959-33309057	HIPK3	1076.97	895.053	824.964	669.098	1027.23	236.378	422.278	742.589	576.669	143.396	-1.06839	0.00300303
hsa_circ:chr11:68363565-68370960	PPP6R3	12.5502	15.2072	10.5765	8.0493	15.381	8.44207	8.85359	7.3942	1.32873	4.86087	-1.07091	0.0477579
hsa_circ:chr12:12653453-12674397	DUSP16	11.7658	15.9314	17.6274	21.1294	9.88777	8.44207	8.46865	3.16894	10.6298	6.48117	-1.07439	0.0275048
hsa_circ:chr5:118264232-118280344	DTWD2	38.4351	47.0699	54.0575	23.1417	78.0036	8.44207	17.7072	34.8584	19.931	22.6841	-1.08321	0.00445765
hsa_circ:chr6:4891947-4892613	CDYL	447.102	409.871	311.418	318.953	336.184	101.305	217.105	209.678	251.794	56.7102	-1.09183	0.00114783
hsa_circ:chr11:57258697-57259335	SLC43A1	74.517	70.2428	71.6849	102.629	51.6362	16.8841	50.427	18.4855	40.5263	34.0261	-1.1082	0.000978099
hsa_circ:chr9:115030329-115060196	PTBP3	44.7102	38.3801	24.6784	22.1356	29.6633	50.6524	7.69878	19.0137	15.9448	5.67102	-1.10835	0.0150518
hsa_circ:chr11:22696396-22707335	GAS2	22.7473	11.5864	23.5033	9.05546	7.69049	25.3262	3.84939	6.33788	10.6298	2.43044	-1.10907	0.0496256
hsa_circ:chr9:114332371-114348445	PTGR1	142.759	164.383	85.7869	31.191	213.136	33.7683	29.6403	118.307	35.8757	68.8624	-1.10958	0.0125863
hsa_circ:chr4:5731034-5758089	EVC	14.9034	6.51738	11.7516	8.0493	16.4796	8.44207	4.23433	7.3942	2.65746	6.48117	-1.1101	0.0410955
hsa_circ:chr1:82302570-82372915	ADGRL2	58.0448	49.9666	42.3059	37.228	73.609	16.8841	14.2427	23.7671	27.239	34.8363	-1.11405	0.00120109
hsa_circ:chr13:24796957-24798720	SPATA13	25.1005	27.5178	15.2771	24.1479	32.9592	16.8841	13.4729	14.2602	13.9517	2.43044	-1.11437	0.0107748
hsa_circ:chr15:67524152-67529158	AAGAB	127.856	195.521	164.523	126.776	180.177	50.6524	105.858	52.2875	86.3675	56.7102	-1.12279	8.6e-05
hsa_circ:chr2:211018219-211019335	KANSL1L	130.209	84.0018	104.589	63.3882	141.725	67.5365	57.7408	63.907	41.855	17.8232	-1.127	0.00123072
hsa_circ:chr19:16790795-16793319	TMEM38A	25.8849	10.8623	28.2039	12.0739	17.5783	16.8841	8.85359	7.92236	9.30111	6.48117	-1.12778	0.012972
hsa_circ:chr1:44750507-44785416	ERI3	43.9258	56.4839	59.9333	27.1664	64.8199	33.7683	18.0921	24.8234	15.9448	29.9754	-1.14187	0.000986915
hsa_circ:chr16:11114050-11145498	CLEC16A	29.0224	28.242	32.9046	26.1602	37.3538	25.3262	8.08371	17.4292	13.9517	13.7725	-1.14979	0.00199453
hsa_circ:chr11:120916383-120930794	TBCEL	149.818	123.83	113.991	128.789	114.259	8.44207	71.2137	81.3362	63.1147	32.4058	-1.15029	0.000279712
hsa_circ:chr8:37971710-37978667	ASH2L	22.7473	23.1729	11.7516	11.0678	41.7484	8.44207	16.9373	8.97867	9.96548	3.24058	-1.15415	0.0209394
hsa_circ:chr22:46085592-46136418	ATXN10	42.357	48.5183	17.6274	23.1417	28.5647	8.44207	21.9415	11.0913	23.2528	2.43044	-1.16355	0.0153051
hsa_circ:chr10:225934-267296	ZMYND11	62.7512	92.6916	62.2836	37.228	90.0886	8.44207	28.1005	33.802	43.1837	24.3044	-1.1816	0.000568003
hsa_circ:chr11:85707869-85742653	PICALM	47.8478	49.9666	65.8091	30.1849	37.3538	8.44207	17.3222	31.1613	32.5539	4.05073	-1.18342	0.00662365
hsa_circ:chr10:93841077-93851701	CPEB3	59.6136	67.3462	36.43	16.0986	48.3402	8.44207	14.6277	20.5981	19.931	29.9754	-1.18675	0.00301549
hsa_circ:chr19:40761065-40771258	AKT2	15.6878	34.0352	35.2549	24.1479	42.847	8.44207	13.4729	14.2602	13.2873	12.9623	-1.18988	0.00206709
hsa_circ:chr2:171902684-171906684	TLK1	18.041	21.0004	31.7294	13.0801	24.1701	8.44207	10.0084	14.7884	10.6298	1.62029	-1.19258	0.0126109
hsa_circ:chr14:99924616-99932150	SETD3	898.911	829.155	706.273	666.079	1231.58	202.61	291.399	588.367	342.812	405.883	-1.21983	3.35e-05
hsa_circ:chr3:9792629-9793633	OGG1	70.5951	73.1395	65.8091	31.191	125.245	25.3262	43.1131	24.2952	29.2321	29.1652	-1.23456	0.000569277
hsa_circ:chr16:4382216-4383520	GLIS2	469.065	483.734	360.775	287.762	495.487	118.189	168.218	160.032	148.153	264.107	-1.25753	2.5e-06
hsa_circ:chr3:31917925-31921322	OSBPL10	17.2566	13.0348	14.102	17.1048	37.3538	25.3262	5.38914	8.97867	3.32183	11.342	-1.26607	0.0123346
hsa_circ:chr11:20417349-20419267	PRMT3	12.5502	2.17246	9.4013	11.0678	12.0851	8.44207	5.0042	2.64079	1.9931	4.86087	-1.28237	0.0413129
hsa_circ:chr16:11114050-11154879	CLEC16A	120.796	86.8984	113.991	67.4129	82.3981	33.7683	56.2011	30.6331	53.1492	15.3928	-1.28603	0.000208581
hsa_circ:chr6:107824861-107827631	SOBP	62.7512	70.2428	92.8379	67.4129	56.0307	16.8841	20.0168	42.2526	22.5884	33.216	-1.28939	5.41e-05
hsa_circ:chr3:9495423-9506356	SETD5	17.2566	13.7589	19.9778	19.1171	16.4796	8.44207	8.08371	7.92236	1.32873	10.5319	-1.29351	0.0079665
hsa_circ:chr6:157405796-157431695	ARID1B	29.8068	40.5526	15.2771	26.1602	47.2416	8.44207	10.7783	14.7884	11.2942	15.3928	-1.32588	0.000805442
hsa_circ:chr10:128768966-128798571	DOCK1,ENSG00000223528.3	167.075	118.761	130.443	88.5423	126.344	16.8841	43.4981	79.7517	61.1216	30.7855	-1.32783	3.85e-05
hsa_circ:chr22:29517345-29521404	KREMEN1	14.9034	23.1729	21.1529	8.0493	6.59185	16.8841	8.85359	5.28157	3.32183	3.24058	-1.33161	0.0153499
hsa_circ:chr18:42281140-42449248	SETBP1	14.119	10.8623	12.9268	24.1479	14.2823	8.44207	5.38914	7.3942	5.97929	4.86087	-1.33317	0.00548346
hsa_circ:chr6:47471016-47522502	CD2AP	21.9629	23.1729	24.6784	21.1294	32.9592	25.3262	11.1632	14.7884	5.31492	1.62029	-1.38992	0.00341945
hsa_circ:chr6:160819011-160831878	SLC22A3	43.9258	26.7937	24.6784	33.2033	49.4389	59.0945	10.7783	3.16894	5.31492	19.4435	-1.39019	0.00806167
hsa_circ:chr1:95609447-95616975	TMEM56,TMEM56-RWDD3	149.034	165.831	124.567	130.801	173.585	33.7683	69.289	80.808	88.3606	3.24058	-1.40409	0.0266462
hsa_circ:chr10:103344359-103345913	POLL	3.13756	15.2072	15.2771	3.01849	12.0851	8.44207	6.54396	1.05631	4.65056	0.810146	-1.41758	0.0450524
hsa_circ:chr6:150147400-150174296	ENSG00000273132.1,LRP11	22.7473	10.1381	15.2771	11.0678	25.2688	33.7683	5.0042	2.64079	5.31492	5.67102	-1.44452	0.0111226
hsa_circ:chr2:210962810-211019335	KANSL1L	33.7288	16.6555	11.7516	10.0616	17.5783	8.44207	3.84939	8.45051	12.6229	0.810146	-1.46239	0.00929271
hsa_circ:chr6:99323291-99353546	FBXL4	12.5502	26.0695	22.3281	8.0493	16.4796	8.44207	6.9289	5.28157	10.6298	0.810146	-1.48062	0.00624426
hsa_circ:chr13:42439872-42442613	VWA8	243.161	236.798	162.172	137.844	320.803	67.5365	54.6613	110.385	77.0664	73.7233	-1.50446	4.28e-07
hsa_circ:chr2:206992521-207006793	NDUFS1	11.7658	10.8623	12.9268	8.0493	25.2688	8.44207	3.46445	7.3942	2.65746	4.86087	-1.523	0.00524765
hsa_circ:chr1:95609447-95639445	TMEM56,TMEM56-RWDD3	58.8292	68.0704	59.9333	48.2958	72.5103	33.7683	14.6277	19.5418	44.5125	1.62029	-1.52628	0.000964476
hsa_circ:chr18:74153201-74155167	ZNF516	65.8887	57.2081	32.9046	43.265	97.7791	33.7683	26.5608	14.7884	30.5608	4.05073	-1.54293	0.000364638
hsa_circ:chr1:9931245-9938047	CTNNBIP1	19.6097	36.2077	44.6562	24.1479	27.466	33.7683	12.318	7.92236	3.98619	11.342	-1.55394	0.000542957
hsa_circ:chr2:9048751-9098771	MBOAT2	183.547	205.659	172.749	130.801	162.599	84.4207	41.1884	64.4352	49.163	69.6725	-1.55437	5.25e-09
hsa_circ:chr2:206305094-206305396	PARD3B	43.9258	52.8632	51.7072	44.2711	46.1429	16.8841	16.5524	17.4292	9.30111	21.8739	-1.55491	2.57e-06
hsa_circ:chr4:38091553-38104778	TBC1D1	226.689	337.455	262.061	114.702	125.245	50.6524	118.561	69.1886	73.7445	37.2667	-1.56788	1.17e-05
hsa_circ:chr9:99220661-99233376	HABP4	64.32	57.9322	61.1085	39.2403	92.2859	16.8841	13.8578	28.5205	16.6091	23.4942	-1.63254	1.99e-06
hsa_circ:chr16:11063018-11076848	CLEC16A	16.4722	22.4487	21.1529	14.0863	14.2823	16.8841	4.61927	7.92236	5.97929	1.62029	-1.65524	0.000918865
hsa_circ:chr12:46633462-46637097	SLC38A1	46.279	34.0352	72.8601	5.03081	31.8606	50.6524	7.69878	3.6971	9.96548	6.48117	-1.65662	0.0364141
hsa_circ:chr9:126519982-126641300	DENND1A	120.796	138.313	178.625	96.5915	158.204	75.9786	30.0252	44.3652	51.8205	37.2667	-1.66527	1.21e-08
hsa_circ:chr4:88959403-88973310	PKD2	7.05951	20.2763	1.17516	11.0678	18.6769	8.44207	4.23433	3.16894	4.65056	1.62029	-1.66726	0.0102871
hsa_circ:chr9:16727795-16738483	BNC2	414.158	508.355	426.584	251.54	831.672	42.2103	79.2974	315.31	151.475	149.067	-1.67551	2.17e-05
hsa_circ:chr16:11114050-11220003	CLEC16A	94.9112	89.0708	83.4366	40.2465	80.2008	16.8841	20.0168	24.2952	40.5263	10.5319	-1.73245	2.5e-06
hsa_circ:chr1:94924163-94946162	ABCD3	10.9815	17.3797	23.5033	7.04313	19.7755	8.44207	1.15482	10.5631	4.65056	1.62029	-1.73277	0.00423801
hsa_circ:chr11:89133185-89135710	NOX4	371.016	443.182	471.24	129.795	729.498	16.8841	73.1384	379.217	112.278	46.9884	-1.74859	0.0188367
hsa_circ:chr5:107684100-107703654	FBXL17	65.1044	53.5873	44.6562	40.2465	64.8199	25.3262	15.0126	11.6195	25.9102	7.29131	-1.78521	1.3e-06
hsa_circ:chr12:1399018-1517413	ERC1	22.7473	21.7246	11.7516	11.0678	21.9728	8.44207	5.0042	4.22526	6.64365	4.05073	-1.81492	0.00019142
hsa_circ:chr7:716866-751164	PRKAR1B	61.1824	100.657	55.2326	63.3882	52.7348	59.0945	17.3222	10.5631	7.97238	26.7348	-1.83255	8.84e-06
hsa_circ:chr14:93760204-93762503	BTBD7	34.5132	21.7246	17.6274	14.0863	24.1701	8.44207	3.07951	15.3166	3.32183	0.810146	-1.93107	0.000640948
hsa_circ:chr10:96018557-96018907	PLCE1	34.5132	30.4144	17.6274	20.1232	26.3674	16.8841	6.54396	7.3942	7.30802	4.05073	-1.93156	8.6e-06
hsa_circ:chr18:34261399-34273386	FHOD3	49.4166	65.8979	51.7072	28.1725	81.2995	8.44207	6.9289	21.1263	13.2873	16.2029	-1.99185	4.42e-07
hsa_circ:chr5:95091100-95099324	RHOBTB3	850.279	1038.44	895.474	303.861	569.096	84.4207	204.402	266.191	216.583	90.7363	-2.04898	1.43e-08
hsa_circ:chr6:47251674-47254331	TNFRSF21	228.257	267.937	99.8888	90.5546	299.929	42.2103	39.6487	91.3712	41.855	18.6334	-2.05918	4.33e-07
hsa_circ:chr4:85818064-85853516	WDFY3	141.975	210.004	131.618	55.3389	297.732	42.2103	21.1716	79.7517	32.5539	25.1145	-2.06469	9.49e-07
hsa_circ:chr5:78734833-78752841	HOMER1	59.6136	60.1047	58.7581	46.2835	15.381	42.2103	13.4729	4.75341	14.616	1.62029	-2.10805	5.45e-05
hsa_circ:chr4:85781565-85853516	WDFY3	21.1785	19.5521	52.8823	17.1048	40.6497	8.44207	3.84939	13.2039	3.98619	4.86087	-2.18281	1.17e-05
hsa_circ:chr10:16794538-16824083	RSU1	170.213	245.488	203.303	90.5546	307.62	75.9786	21.1716	45.4215	49.8274	45.3682	-2.21487	3.06e-10
hsa_circ:chr8:18622959-18662408	PSD3	22.7473	15.9314	31.7294	23.1417	14.2823	8.44207	6.54396	3.16894	5.97929	1.62029	-2.21539	7.95e-06
hsa_circ:chr8:98817581-98837381	LAPTM4B	52.5541	23.1729	22.3281	25.154	14.2823	33.7683	4.23433	1.58447	8.63675	1.62029	-2.27682	0.000161708
hsa_circ:chr4:87685746-87689129	PTPN13	299.637	287.489	253.835	135.832	198.854	33.7683	53.1215	77.1109	38.5332	29.1652	-2.28556	1.06e-12
hsa_circ:chr9:98002931-98011651	FANCC	60.398	82.5534	42.3059	16.0986	139.527	8.44207	6.15902	17.4292	13.9517	9.72175	-2.56198	8.67e-08
hsa_circ:chr15:57743698-57754090	CGNL1	163.937	333.11	190.376	108.665	399.906	16.8841	6.15902	61.2662	7.30802	5.67102	-3.60016	1.96e-06
