# Supplementary material for: Hsa_circ_0057105 modulates a balance of epithelial‐mesenchymal transition and ferroptosis vulnerability in renal cell carcinoma
Source: Clin Transl Med. 2023 Jul 26;13(8):e1339. doi: 10.1002/ctm2.1339 (PMC10372385; doi:10.1002/ctm2.1339)
Supplement: Supplementary file 4 — Supporting Information [file CTM2-13-e1339-s002.xlsx]

## Sheet: Table S2
Table S2. Correlation coefficients and p values of circRNAs and EMT ssGSEA score
List of correlation coefficients and p values of 29 circRNAs that are significant correlation with 8 EMT-related pathways.
circRNA	HALLMARK EPITHELIAL MESENCHYMAL TRANSITION		GOBP EPITHELIAL TO MESENCHYMAL TRANSITION		GOBP REGULATION OF EPITHELIAL TO MESENCHYMAL TRANSITION		GOBP NEGATIVE REGULATION OF EPITHELIAL TO MESENCHYMAL TRANSITION		GOBP POSITIVE REGULATION OF EPITHELIAL TO MESENCHYMAL TRANSITION		GOTZMANN EPITHELIAL TO MESENCHYMAL TRANSITION		JECHLINGER EPITHELIAL TO MESENCHYMAL TRANSITION		SARRIO EPITHELIAL MESENCHYMAL TRANSITION
	Correlation coefficient	P value	Correlation coefficient	P value	Correlation coefficient	P value	Correlation coefficient	P value	Correlation coefficient	P value	Correlation coefficient	P value	Correlation coefficient	P value	Correlation coefficient	P value
hsa_circ_0057105	0.879796	0.000788131	0.934456	7.45655e-05	0.931465	8.88073e-05	-0.885342	0.000656982	0.971887	2.64178e-06	0.916207	0.000194737	0.914551	0.000210164	0.6396	0.0464356
hsa_circ_0006063	0.86927	0.00108809	0.865037	0.00122946	0.822824	0.00346053	-0.83703	0.00252258	0.896809	0.000437248	0.868241	0.00112132	0.943252	4.23553e-05	0.752811	0.0119704
hsa_circ_0006357	0.803891	0.00506908	0.821166	0.00358428	0.779886	0.00779822	-0.816868	0.00391978	0.842229	0.00223048	0.855502	0.0015961	0.883491	0.000698832	0.766208	0.00974895
hsa_circ_0005154	0.76919	0.00929718	0.698352	0.0246877	0.637419	0.0474268	-0.710367	0.0213246	0.716357	0.0197725	0.718541	0.0192264	0.827705	0.0031141	0.806815	0.00479155
hsa_circ_0005898	0.764797	0.00996799	0.730609	0.0163967	0.657038	0.0390034	-0.710476	0.0212957	0.727366	0.0171267	0.771825	0.00891053	0.837809	0.00247715	0.95376	1.89127e-05
hsa_circ_0001495	0.762627	0.0103116	0.745299	0.01336	0.670749	0.0337565	-0.645748	0.0437156	0.707665	0.0220516	0.775769	0.00835322	0.758764	0.0109436	0.885991	0.000642746
hsa_circ_0003513	0.74297	0.0138128	0.786477	0.00696489	0.778243	0.00801647	-0.63872	0.046834	0.768626	0.00938145	0.738102	0.0147937	0.707844	0.0220029	0.771187	0.00900314
hsa_circ_0056285	0.729256	0.0166987	0.777362	0.00813526	0.761115	0.0105559	-0.751025	0.0122911	0.799554	0.00550166	0.785622	0.00706928	0.833434	0.00274009	0.865437	0.00121554
hsa_circ_0004516	0.666564	0.0353038	0.745488	0.0133238	0.751918	0.01213	-0.807772	0.0047031	0.827164	0.00315121	0.77178	0.00891716	0.909028	0.000268153	0.680633	0.0302858
hsa_circ_0053829	0.656923	0.0390493	0.674182	0.0325218	0.641903	0.0454038	-0.727466	0.0171038	0.71621	0.0198095	0.681293	0.0300633	0.828738	0.00304411	0.9215	0.00015099
hsa_circ_0000825	0.644427	0.0442911	0.665026	0.0358841	0.641334	0.0456575	-0.771574	0.00894685	0.736099	0.015211	0.731512	0.0161974	0.88213	0.000730795	0.742292	0.0139466
hsa_circ_0003302	-0.692302	0.0265116	-0.676488	0.0317102	-0.636967	0.0476342	0.70271	0.0234288	-0.706474	0.0223773	-0.711893	0.0209216	-0.841652	0.00226164	-0.857541	0.00151182
hsa_circ_0001633	-0.703825	0.0231137	-0.747772	0.0128907	-0.715854	0.0198996	0.873823	0.00094967	-0.785182	0.00712333	-0.734958	0.0154523	-0.7254	0.0175801	-0.69238	0.0264875
hsa_circ_0000620	-0.733875	0.0156839	-0.717238	0.0195511	-0.667741	0.0348636	0.812036	0.00432319	-0.786212	0.00699716	-0.759546	0.0108135	-0.925494	0.000123131	-0.750078	0.0124636
hsa_circ_0000095	-0.751688	0.0121713	-0.767533	0.00954641	-0.742986	0.0138096	0.71808	0.0193409	-0.807191	0.0047566	-0.817389	0.00387795	-0.946965	3.24584e-05	-0.807731	0.00470688
hsa_circ_0008719	-0.774859	0.00847957	-0.745716	0.0132801	-0.667336	0.0350149	0.85246	0.00172815	-0.77876	0.00794736	-0.798214	0.00564051	-0.813116	0.00423054	-0.703851	0.0231065
hsa_circ_0004575	-0.777651	0.0080962	-0.82003	0.00367087	-0.811841	0.00434002	0.966646	5.20084e-06	-0.896752	0.000438179	-0.817713	0.0038521	-0.859914	0.00141779	-0.640487	0.0460364
hsa_circ_0002669	-0.803427	0.00511419	-0.826073	0.003227	-0.794188	0.00607253	0.706416	0.0223933	-0.832749	0.002783	-0.835838	0.00259324	-0.893812	0.000488475	-0.745274	0.0133649
hsa_circ_0007846	-0.805575	0.00490784	-0.859069	0.00145078	-0.847931	0.00193914	0.725535	0.0175486	-0.891549	0.000529968	-0.853927	0.0016635	-0.95221	2.15373e-05	-0.674531	0.0323982
hsa_circ_0004509	-0.882313	0.000726444	-0.826023	0.00323055	-0.721019	0.0186198	0.73328	0.0158121	-0.796358	0.00583677	-0.883006	0.000710097	-0.815924	0.00399636	-0.645794	0.0436957
hsa_circ_0013048	-0.886256	0.000637019	-0.878798	0.000813589	-0.845695	0.00204988	0.76382	0.0101216	-0.884396	0.000678131	-0.884452	0.000676872	-0.865607	0.00120968	-0.649639	0.0420507
hsa_circ_0001246	-0.887459	0.000611397	-0.857009	0.00153348	-0.808162	0.00466741	0.797489	0.00571661	-0.858305	0.00148105	-0.843553	0.00216021	-0.832483	0.00279984	-0.719199	0.0190642
hsa_circ_0087631	-0.89093	0.000541734	-0.897971	0.000418482	-0.858351	0.00147921	0.854642	0.00163266	-0.921634	0.000149983	-0.926149	0.000118955	-0.912908	0.000226338	-0.638811	0.0467928
hsa_circ_0008225	-0.904834	0.000319462	-0.865671	0.00120746	-0.787689	0.00681877	0.688222	0.0277923	-0.850384	0.00182268	-0.900487	0.000379898	-0.942174	4.56062e-05	-0.74906	0.0126508
hsa_circ_0005692	-0.908712	0.000271803	-0.893206	0.000499334	-0.854745	0.00162827	0.830255	0.00294338	-0.917863	0.000180166	-0.896495	0.000442413	-0.923537	0.000136259	-0.642555	0.0451147
hsa_circ_0000567	-0.917075	0.000186996	-0.886039	0.000641717	-0.8257	0.00325325	0.794178	0.00607355	-0.879139	0.000804832	-0.929755	9.78022e-05	-0.892842	0.000505959	-0.715495	0.019991
hsa_circ_0008732	-0.921074	0.00015421	-0.881562	0.000744456	-0.80132	0.00532245	0.749217	0.012622	-0.858139	0.00148769	-0.934822	7.29445e-05	-0.86994	0.00106687	-0.661009	0.0374309
hsa_circ_0047460	-0.937966	6.00891e-05	-0.933945	7.68671e-05	-0.881167	0.000754071	0.835068	0.00263969	-0.942841	4.35735e-05	-0.96119	9.47103e-06	-0.940223	5.19546e-05	-0.649666	0.0420393
hsa_circ_0004711	-0.947929	3.0198e-05	-0.883292	0.000703423	-0.803651	0.00509232	0.693608	0.0261102	-0.853824	0.00166799	-0.921507	0.000150936	-0.903141	0.000342091	-0.69576	0.0254583
