# Supplementary material for: Hsa_circ_0057105 modulates a balance of epithelial‐mesenchymal transition and ferroptosis vulnerability in renal cell carcinoma
Source: Clin Transl Med. 2023 Jul 26;13(8):e1339. doi: 10.1002/ctm2.1339 (PMC10372385; doi:10.1002/ctm2.1339)
Supplement: Supplementary file 5 — Supporting Information [file CTM2-13-e1339-s001.xlsx]

## Sheet: Table. S3
Table.S3 Primers and DNA/RNA sequence used in this study
Item	Sequence (5′-3′)
Primers
Hsa_circ_0057105 Ddivergent primer F	GGTTACGGGACAGATGCAGT
Hsa_circ_0057105 Ddivergent primer R	GTCCTGGTGATTTTGCTTCCA
Linear PDK1 primer F (in gDNA/cDNA experiment)	GCCTGGAAGCATTACAACACC
Linear PDK1 primer R (in gDNA/cDNA experiment)	GTGTCTAGGCACTGCGGAAC
Linear PDK1 primer F (in Rnase, Actinomycin D and nuclear/cytoplasmic fractions experiments)	GAGAGCCACTATGGAACACCA
Linear PDK1 primer R (in Rnase, Actinomycin D and nuclear/cytoplasmic fractions experiments)	GGAGGTCTCAACACGAGGT
miRNA RT primer	CAGTGCAGGGTCCGAGGTCAGAGCCACCTGGGCAATTTTTTTTTTTVN
miR-577 F	CAGTGCAGGGTCCGAGGT
miR-577 R	CGCGGCCTAGATAAAATATTGGT
E-cadherin (CDH1) F	CGAGAGCTACACGTTCACGG
E-cadherin (CDH1) R	GGGTGTCGAGGGAAAAATAGG
N-cadherin (CDH2) F	AGCCAACCTTAACTGAGGAGT
N-cadherin (CDH2) R	GGCAAGTTGATTGGAGGGATG
Vimentin F	GACGCCATCAACACCGAGTT
Vimentin R	CTTTGTCGTTGGTTAGCTGGT
COL1A1 F	ATCAACCGGAGGAATTTCCGT
COL1A1 R	CACCAGGACGACCAGGTTTTC
VDAC2 F	GCTACAGGACTGGGGACTTC
VDAC2 R	AATGCCAAAACGAGTGCAGTT
Murine β2-microglobulin F	TTCTGGTGCTTGTCTCACTGA
Murine β2-microglobulin R	CAGTATGTTCGGCTTCCCATTC
siRNAs/mimics/inhibitors
Hsa_circ_0057105 siRNA-1	AAUUUGGAAGCAAAAUCACCA
Hsa_circ_0057105 siRNA-2	UUGGAAGCAAAAUCACCAGGA
miR-577 mimic	UAGAUAAAAUAUUGGUACCUG
miR-577 inhibitor	CAGGUACCAAUAUUUUAUCUA
miR-577 mutant	AUCUAUUUUAUAACCAUGGAC
Luciferase reporter assay
COL1A1-WT 3’UTR	CTCAAACTTAGTTTTTATCTT
COL1A1-Mut 3’UTR	CTCAATGAATCAAAAATAGAT
VDAC2-WT 3’UTR	TGGTTTCTAGTTGGTTATCTA
VDAC2-Mut 3’UTR	TGCAAAGATCAACCAATAGAA
